# Supplementary material for: MoS2 Nanoplatelets on Hybrid Core-Shell (HyCoS) AuPd NPs for Hybrid SERS Platform for Detection of R6G
Source: Nanomaterials (Basel). 2023 Feb 18;13(4):769. doi: 10.3390/nano13040769 (PMC9963033; doi:10.3390/nano13040769)
Supplement: Supplementary file 1 [file nanomaterials-13-00769-s001.zip]

Archive with 1 entries (1 files):
- nanomaterials-2207047-supplementary.pdf
